# Supplementary material for: Amyloidogenic Propensities of Ribosomal S1 Proteins: Bioinformatics Screening and Experimental Checking
Source: Int J Mol Sci. 2020 Jul 22;21(15):5199. doi: 10.3390/ijms21155199 (PMC7432502; doi:10.3390/ijms21155199)
Supplement: Supplementary file 1 [file ijms-21-05199-s001.zip]

Archive with 5 entries (5 files):
- Supplementary S1.xlsx
- Supplementary S2.xlsx
- Supplementary S3.xlsx
- Supplementary S4.xlsx
- Supplementary S5.xlsx
