# Supplementary material for: Amyloidogenic Propensities of Ribosomal S1 Proteins: Bioinformatics Screening and Experimental Checking
Source: Int J Mol Sci. 2020 Jul 22;21(15):5199. doi: 10.3390/ijms21155199 (PMC7432502; doi:10.3390/ijms21155199)
Supplement: Supplementary file 1 [file ijms-21-05199-s001.zip › Supplementary S1.xlsx]

## Sheet: Лист1
P56008
P38016
Q9Z8M3
P0AG67
Q8NWM8
Q4L6I1
P46228
A0QYY6
Q9ZD28
Q83E09
P0AG68
Q99U14
P37985
Q9ZKF6
P9WH43
Q4ULF1
P57395
Q49XT0
Q44653
Q89AJ3
Q6NDP1
Q92HM4
Q68WL4
O84100
P14129
Q1RJH1
O33698
Q48082
Q9HZ71
P0AG69
P9WH42
Q6G987
P46836
Q9JZ44
P0AG70
Q5HFU7
Q7A5J0
Q6GGT5
Q5HP69
Q8CWR9
W0D8N2
Q8PK77
C3PGL2
M5BDF2
R8AX54
L7L4A1
B7J783
Q1MN58
D8UPF9
I3AXM6
W5Y155
E1NQ89
G5JUG9
S9R9H3
E6BCS1
E6M2W5
E6J3B1
I0SW84
D6ZLU3
N6X8S6
Q2SCF6
C3LNL9
C0DZ24
E1NRZ7
A9LZM9
W7PR62
Q726F8
R0NRL5
Q7UWH7
K9NH78
C8PAP7
A8F1W6
F2BRX0
A7BCI1
B7RNH9
M9X5A5
B6XTY7
K5ZIC9
F3UAU1
T2GU81
R4WSA1
D6S4W6
D9Y359
N6V2B4
D0S3J1
H0SAQ8
A1UUA0
J2Y0H2
Q0KDH6
Q57R20
D8NC83
E3CQ70
C7CLY5
E0HFB2
A4G859
U5EFJ4
Z5XXF5
E8KW53
A6T703
C4K4D6
I2WVE7
K0EEK3
D7UXX5
K9A270
M9YA57
Q04U40
K2J7S6
F9DM80
G7EKX6
D3I656
G7G8A8
D0SIB8
Q0SX04
I4W6W4
Q1LTK9
V7JH57
A1R6F0
E1J2F6
D8IR41
V7KDV5
A5CRU5
K1E116
D3QPA8
G5KGJ2
D4F717
Q5E3Z2
I4ZU93
D2Q9R8
K6VKH6
U5Q5Y0
E4V933
M3JKI0
D3H0E0
F0JL81
I4KSF6
A7ZCD1
W7L609
F7PW40
F9P0V0
F9PFU8
E8LIL1
H0K5X7
G0L9H2
E6L411
I7BBJ0
R4LJ21
I6EPJ8
B9KD73
F8CER5
W7DEG2
E0MP05
F3WG39
K2K254
Q7NTK8
Q89WF0
G8UNK9
J0I4V0
K6X6H7
K9AKV4
R0HUY9
D5ARL2
D2TS47
J9ULB7
F7X4I2
I0I9P6
K2PQD5
I0HZV3
K6ZG65
G0EM76
W6QWB9
B7HHQ1
B3DUV3
Q7CU26
F7SSQ9
B6IUP5
E8LZJ6
A3J6D1
A5I0Z9
U4JZI7
B8F476
I0QU33
M5JQE1
E1VWZ8
G7EWY2
C0BSW0
H4L9Y0
D4BBV4
J0NIP2
J2ZIW4
A3N0A4
C5BSK1
I4EZH9
U5P795
E7RRZ3
Q87BJ7
Q7CQT9
B7LDA3
G0HAH8
E3PRT1
B5R8J8
E2YV69
G2ISH1
D0R4H0
J4JU84
W2D4S8
D7MYU4
M3AA89
M2YZ44
W2VJJ9
Q4K8N3
B5XY85
M9RT92
E8JF97
J4QRX6
N6USX9
Q66CI6
L9M8P4
M2YTA9
J1HDT9
D0SEB6
N6Y6L4
D0GL98
N6Y772
S4YHH6
I4LNX2
K4RC05
M5J5T0
K8RG59
I2XD25
F0ETG1
C6SCP1
S7XM51
W7X6R8
W7WV56
Q83YV9
F4MM32
U4SJX9
T0UQ76
I0GJI3
C9YWQ2
V6F8K2
B6XBX9
Q9CHA0
I0RVQ4
A8AXL0
K7A044
G0EY89
L0DWT6
F9PVP4
C0VKW3
B6BLK5
U1H383
E0NRY7
D4E883
G4L2K0
I4MEY5
W2EXS8
U4Q193
J2YRY4
D1PZ52
F0NTB5
M5EXJ2
D4I090
B7MS26
I8UIC4
G7GEM9
G7H4S0
M7Z414
F5X0N1
D6CUH4
W0BN71
F5S6M8
U5QID8
A4N3Y5
E6L9Z4
B9BAC5
C7LF84
I0EPG7
U7QXH7
G5JQS6
B9LZG5
T5KDM5
N9VCN6
L7KZI5
D4YII8
B8KX30
L1LSY4
D3IGL1
C4INL8
H8FK98
A4YJJ1
C4IE80
M1NXX3
I0WZ09
E3E7Z0
C5B381
K5UE74
E8PQ51
E3DAH2
B9D182
D8MQC7
G6YRX0
S5PEB0
B6EIY0
Q4FRL6
M9R9P3
Q3ILA0
E6MTC7
R9WL11
G7TI91
W4HLJ6
M7P249
Q3BSN6
S6KUL5
Q3JPY0
Q5M599
I8UMF3
E8KHI0
V7L1Q4
Q32E31
W0ZEG5
V9XFH8
B5URX2
C0RG92
D8EAH3
I3XFE2
T1X8D8
E6YFZ4
G6YEB6
B2Q1M3
U2A830
Q8D270
U3ACA4
V8IAA7
F0KMD7
D4YM58
B5F164
K6WQ45
I2AF62
E3DC14
Q7VR43
E1SID4
N6UK28
I0HNZ1
I2BAP0
F9Y9C2
H0QSB6
I7WFF8
H8MFF7
B7UMZ7
K0K6G3
Q1D5U8
B3GXH6
S4XDL7
W8ZPN3
W6K1C8
M1WML5
A9GU86
J5XCL1
F5HFD5
Q5F905
C0X5D7
M9H9R9
E0QRH3
D8PAE4
B9E6L6
B0CI47
N6VH56
I2S694
H4UGF9
B4RCK5
G8PD40
J7LUP7
K0MG68
D7YAN1
M4SJT8
W6K7C3
K0PN96
B3CTE8
F0IV36
H0T298
K0C2I6
F6G3H7
I3U144
N1V714
D8G8C9
A6FVB8
D4FY58
Q57FY6
F0TEQ7
H8MYW5
L1KTZ8
W7BEZ0
D0WGD2
Q2NUA7
E6YP26
B0VN01
V8IC85
H0RN45
H0KHV5
N6VSY2
C2E5R0
K2HBH5
E2XED3
Q9X6Q9
F5VWA0
Q8XIH0
H0IXS2
E3C6M6
Q8P8P5
C3QSR7
E6YTE3
W5YPP2
F8SQ90
B8KIU5
U2GSH6
E1KSP3
E1IQ75
H8FW67
F5Y3H6
F0IHX4
L0RAU1
B7RYE8
Q6D403
I2SZ95
F5SBG1
D7GES1
D5ESC8
A6Q2R8
D0YSY5
F3IID2
B1KZB5
W7CZI2
Q0I389
I1ZLP6
R0NCT9
D4VEA6
B6AZH5
F0IM99
I0IFP1
I0IHT7
J0V8Z5
H7GDY2
I7IAW4
F0HSD3
W7DMU2
C4YVQ7
S7J5A8
W7BIQ4
G8LRW6
C6SK90
H6Q4Q4
D0JAY6
T0DDD0
A2RPS8
T0RM08
M9WXY0
H8K2F9
I5BZ18
C9QLQ8
C6M6L2
B1IIV6
B5JSR8
G7GSM0
D4EQC8
W9TAG2
G0CFL9
F0GFX5
B1LJV2
B5IPJ0
H5U6V3
L8NZC1
G2DER5
C3R5Y4
F2CCF0
D3DI23
B0NCJ7
E3CDW9
G0I8I0
B5RQV3
T2LF15
C5WGZ8
Q18AI4
V7ZCT1
I6XWU0
E6KPZ8
A8LSF3
M7CTW4
Z9JX96
H0Q2E1
V5F262
Q8DZF1
I4SAI2
Q5H0T7
W7QTY0
A6G717
F0F9R6
G2I5X3
L7F056
Q5QZ52
I4CUF5
C1D545
D6EKC0
E2PFY3
X0MUT9
B0MSM6
I0W9F3
Q7VZG0
E4SIH2
U1J954
B7NAR0
I0JWH6
B1MAV6
W0AM90
I4M3K3
C0G3G0
J4KDI7
D4GNG9
K6WEQ9
I8UDE2
E6K1K7
E9TER4
F9GN12
G9A604
A3NXW9
F3LUC3
K0UTR3
D8FDF4
Q2JS77
F0H7S2
G5K2Q3
X0R910
D1VY36
H0F8U1
G2FD35
K1AM36
B3PIH4
K0X4Z4
E8XCT7
A8EWE3
Q7VDM5
H1S4S4
W4S909
J9W3F7
Q0ICR5
F8JIN9
G2KMV4
C1FKA4
E2SAD9
B0C7U0
D4HCV2
N9US26
H3ZA09
A0Q4A4
D3LN80
H0G7L3
C4XQS6
E3HVQ1
C1D0P4
S5SU73
B2TUH0
D4ZK46
F3SCG2
R4UAW1
A0KJ93
V4K986
C3QDU8
B1XJ16
E0DHR9
J1AB86
M8AF59
C2LUW9
N6Z274
C3JQM6
G8Q1R8
C6Z645
K0D451
W6R4F1
A8EYM6
D0J9D1
S6F918
F3SHJ4
Q161H5
K2N3T6
A7GXB6
H8XV56
Q6AF54
V6MNI2
A5MBD0
I4LR12
A9ECW1
Q8Y0Y4
K6E2E3
E0PDB9
C7BQE1
G7CBS2
F3BLN8
C9LGR7
D9QA34
B3CEA7
G7HZK0
A6H0I6
K0I5E3
G8X7A6
Q5WWS7
V5AWG4
K0G3H5
I3DWS8
Q2JJ89
I4KHL3
I4M8F3
M1TQT7
F0PVQ4
A1KUC9
K2QHS5
U1K3K6
D3NRA2
I2JN83
M1YW03
F0F2X3
E3BHX2
G4CEW9
I3DCL9
L0FG57
F5SS30
G7Z834
G4CSI2
U5WX71
E0N8J0
C1FAB9
Q6F9Y7
A1JMI7
D4T288
I6D1E1
B2GGW3
B4EB40
D1JYN0
W9UX54
I5D611
K4KFM5
E2YCC2
B3PLZ6
C0EJW4
H1G4D4
C4K1D3
F5XRP6
E4M900
E6LZ54
I3DN65
U3CL94
H5U8K7
R7YAI0
Q3Z3L0
G8AI20
S9S669
H2FWW2
A4VLZ1
B3R371
K2MWF0
X6Q7P9
D8IA84
A3NC30
D4G803
C4KS68
B3DSS2
N1NGV4
A5GJG3
A5GJ26
F2I5G0
F5NSN8
F9EGH5
I1ARU0
F9NU48
E2XNM9
C3J922
V6JN19
S5UPE2
T1ZE15
W0VBM5
C5TJC0
K2KWR4
W5TDN9
K1AHR9
V6VBA1
C1DRR4
V5Z699
W5WX20
C0EW10
F5LK93
D2ABG4
C3XBM2
L0LEH2
Q8G5L7
H8W7T8
F0I266
S6IXK5
Q7VLR9
Z9K203
J2EIL8
B9JYM1
W9GCC5
F8E1A8
V6JSR3
K2HAI1
A4SLS5
E2CEK8
N1WYM7
I2NHD1
F5LVJ1
S6CG92
K8WEU2
U4E823
D1Y3S9
C0PXU7
I2NNE5
M8D0X2
A2TX26
C1A406
B4ET27
M1FIP9
W9GPQ5
G4KN96
A5UF84
M4RF11
D1P013
C6R5U5
B6JCN7
H5TGZ4
I0AIG5
E2MVI4
N0AXJ2
G8SCS8
B1EPL9
D7WD32
E7G2C9
Q608S7
F7T3V3
E6H0Z9
J7QKA8
H6MQW1
V8LYF8
F8L0Z3
Q5FFT5
X5DUK4
H0R1R6
C9CU02
B0BZ86
I7EU17
J3JPI4
E4VVI4
C8NA71
C6S7E2
M0QND9
E6GXK8
C8T0T8
Q749Y9
Q5L625
N9UB66
W0HV56
E1MDS7
M2WWB8
I0L8H5
C6AB99
F8LW57
E3XUZ7
E3H1Y0
Q39XB5
D5HA65
F2J6X0
G4F4V6
I0SP81
D9S9N4
F2KWV1
V6KXV5
Q8EEI0
Q31YT9
F0IX55
U2QR84
I2NC45
C2MCT3
L7KQ53
B5RLK2
J0M641
Q885T1
T5HPU8
I4LZA8
W9DAB8
Q5P7V1
S0G0W3
U2FWU0
D5VBT0
I2GR28
F4NP01
K2ME07
V6FYT7
H5UX30
W7WIF7
V5E120
Q823F0
D0W173
A5CF24
D1YJG5
F5JDU5
G2Z1F4
Q2KE13
V4N7K9
K8XTB2
I2GR27
C0N502
D0W8W1
D0XBN9
A2S4R8
H0HFR5
H5T9S2
H5UTR3
A2RLX0
M1N275
B2INY1
L0W935
F9M1L8
F3USE9
H1W739
L2EK44
D0ST86
H1WJ82
D7XJ92
R9VWG8
W8PGE6
R9BXE4
F1Z0Z5
H5SY56
C9PPS2
A8E7Y8
Q6NHI9
K6YJH9
D6YVR5
D0D6N3
Q1RDU7
E3F2S6
A9ILM5
V6Y083
Q0RPU6
Q7W604
G2H833
F2LZB9
B3PWN0
K9BMI6
D8H7K8
D3PA03
Q662N4
E0PR03
V4YU59
B6R2G3
C8NF36
X0PWL6
R4VEU7
D7XFY6
S3I523
K7Z290
M3BH62
S2KQS9
D8D966
E4MRE6
Q4QJU7
Z4X279
E3B630
I0UW34
F9LUE9
S5IUI9
W0LHZ6
C6R8W0
T0UM40
D4WFS8
N6YUU7
Q08MD9
J8VZU3
C7DAM1
T0V849
A6GU99
Q8EQA5
H8NT20
M5EG07
G7F3I8
C1AT24
V6ACG1
D0TVK1
M3TX12
S6ABN8
H4J5S3
B7HL08
E7RTM1
G7UP24
F4FGK2
I4W7T8
M3TH58
D1W749
R7X690
D3UFT8
Q88M03
I2K9F4
G0F539
D2UAT1
C8PL52
Q7N6D3
M3DW81
U2ZS44
S3N0P5
B6B5G0
F0I7A5
A1K4D4
F3UXK7
E1V3C1
C6XEX7
M2YG36
C3PNP7
Q83GI6
K7VZ98
B5FG58
L9LVM9
D3VBI9
F9TCR4
F5MZZ8
F8HES7
D7CGM8
D4Z306
A5GUD2
A5GR09
D8A7Z9
B7QR04
S5RQF0
A0M2H4
W7WFX8
M7AQD1
J7M1G5
I4M8G1
E9CL62
F9RPE0
C0B1H6
I0SLS4
K4V1P6
N6UUE6
C2M8T1
E6GH83
G8LHP3
B7JGY3
Q0C5R7
E1GW34
Q38WW2
Q48FN2
G0G9D1
B9BSF8
D3HVF9
D0WXZ6
B6FJ02
K4URK3
B8L1S2
Q1LQG8
D5RKI8
Q6MP05
F9RZC8
Q6MNP5
W2UCA1
I0SCN8
K6WDT5
D2RAK2
R4YLF2
C0R4H8
C3K6K0
F2C5Z8
K0JIN7
F7S728
B9JGR3
F7XXK4
B7LN73
D4DU22
H4IPB8
E4ZDC5
K6XQU8
K2MEQ8
Q6KH89
Q482G3
W0PBV8
I3BCP7
V7J0U4
U5VXC5
Q5ZVL9
D1YA01
M5PAF6
U5WAF9
D5DRH5
M4TUV7
I6DBT7
J3WZ25
F1YH40
F9UPL0
K0ZHE2
L2F7F6
C6RFX6
E1X525
V5XPS9
I2WD04
C4ARI1
M4YYH5
D3HTD3
T1UAI0
N9TZG1
I4JIP9
F3HN92
C9Y070
I2RAY5
C4GJZ2
D0Z9N4
F9EXC0
F4MM10
F4MM78
Q8XGK9
U4S1N4
W8QXX8
I6SFZ9
U5P742
M4WTW7
I7JW07
A4FKU1
X5KK14
E1YXM2
U1GH13
F8SQ93
H8K7C5
V5VDL1
K0P698
F0HYA8
B5GXK8
Q5NLI8
A9H459
B2KT97
C6ZDI5
K5YF58
F9D0I9
E6YXM6
F8SQ92
F9P696
B4V7Z5
F8SQ89
Q5NI98
X5ER43
N8S6K6
F8SQ91
R4I0T3
M9X194
F7XW34
U0FEZ1
G0GYC7
E6YJX2
G7SQ04
C3TGB2
D1NWU9
I1DYS3
I3ID43
W0SEW4
G0G0M1
Q0PA05
F9MLW2
F2QCX3
C2GU84
D4ETM4
Q3K8U5
L9PQR5
E6EZD9
R1HZD6
W1IZJ5
A5EWQ1
K0CHT6
L7V8P4
Q1GAK0
H0JWH7
M3I438
E6IFJ1
D5DL32
D4U1A0
H0HK97
K2JN68
W5XTW4
K0EUG9
R1HPT8
V5XCR8
R4YGT0
E6JCS7
F9DE72
K9AQT9
H7FZQ8
I4VSL2
B7IP76
J3F5B7
Q4JW25
D5A5I5
D4ZRE7
F9Q4U3
Q0VNQ5
S5C9W7
D4X9L4
E2PQQ9
I4LFI4
G5KC49
D7ZFY4
Q82TD6
Q65SH7
D2TDR4
C5S2A9
G0ADN0
L5N3Z8
U2YIW7
C5EA14
M4U6Y3
A5E8A9
A1A172
I3WHG9
W5XFY7
D2ZAK6
B6WUK9
F7ZJB7
Q8KFN4
D1J8E8
L7LG55
D6ZH84
V1DJU0
C7XDP2
K0J7F6
I4N2F4
D4BVJ5
N0B8L6
F3KRN3
K1L666
F1YUF0
A7ZK00
C0QG03
F9DNT8
E6K7X6
S0G7C2
B1HD06
E2YMN0
R7XFY4
Q2L2S5
F9PK40
A9KCT3
M1RU28
I4LJ63
I2MWJ0
A6EF45
K0V7I2
S6ADZ1
D2YDG8
E8M8J3
H6RUN7
V1HQA7
W7DY01
C8ULD4
F9DY33
U1LSN5
E1VIH1
I2UL95
H4I8X6
Q057N7
E9SZZ2
Q5LGN8
F9RHJ9
D4XQV8
E6KWT5
U3GWZ7
B3CMM8
F4QIN8
L7E4P2
K0VHB0
D3H8G3
F5X684
E1WMG5
V8IGL2
S6VYU5
V8CW87
B7MHM0
Q0SI29
G5JHQ1
B5E9S8
A6V2R3
B2FNP5
Q2YPN4
B2VC77
J5CDC2
A7H3F4
G2G6P4
Q63S06
G1XYN4
W7CXB7
D5AXB0
H8LQ12
D2TZM3
A8PME9
X5J753
K5D316
U4RYP6
F8LA50
S7INU5
I7IKH6
B6Y6Y0
S6G6N4
H6PU04
T0TPG7
H8KAR4
D1AU24
V8TQ09
M1ZN47
S7XKN1
V7KP26
C5NX49
C6YT40
L8TS62
I5D4V2
G2ZWR4
W7C1G8
T0T126
M5CXE9
W7CIV7
H6QJ23
C4F7M4
R4M6Y9
J6IK12
G2LPG9
C9Y9W2
W8JLJ6
A6BLU5
A4E752
E5B405
G3A5U5
A4TYI8
F8L9T3
E1L1U1
M4ZSL1
F7WZC3
S7X938
R4M5Y9
F4N4M3
S5AHL5
B6G9M1
G2LN23
M5CXS8
V7LBP4
X5GC80
A7BVI0
E8Q682
V7MYN1
A7C2P6
I4E587
K7YW08
S7IU95
K7ZEP5
B9CNP3
I3QGN2
W7B180
F2AS03
F2AL54
F1T6A4
S7JBS7
Q9LBD0
H6RE95
J1ZS92
G4D0A9
Q7VD53
F7UDX4
H0BZY2
J4T8H1
F9GUH8
L0NLG4
C0WYU3
G4SWF8
A5CWL2
M2TNZ4
D3A0B3
U1K9Z4
A5ZGD5
I3TQM1
B9NQB7
W9V7K1
L7HC38
V8AM74
A9IJJ0
K6Y3P0
B8DUV1
E0NDY6
A9M6N2
W8KQA5
R8AP94
I4M0F4
E8N7D4
Q492S8
L7KBY5
U2ZE90
A6T1G1
D3A4I1
E6MZ56
E4KLV5
N0E2P1
D9RV20
L8EWM0
S6D4Z2
D3UWX0
H0TSK5
R9C3J3
F2BFH6
D5H380
D0TFR0
J1LQQ9
I0JNC4
K8WMH4
N6YLB5
W2D5Y1
I4KDH3
Q3A3D4
H4KEG1
D3G031
V8KT51
E0N1G3
J7TBZ6
F5W2D6
C4VMS3
Q5LVA0
C4WES1
Q1ID98
A5U2Y6
L8EQH6
F9VYP1
K2N9H0
D8JL05
