# Supplementary material for: Amyloidogenic Propensities of Ribosomal S1 Proteins: Bioinformatics Screening and Experimental Checking
Source: Int J Mol Sci. 2020 Jul 22;21(15):5199. doi: 10.3390/ijms21155199 (PMC7432502; doi:10.3390/ijms21155199)
Supplement: Supplementary file 1 [file ijms-21-05199-s001.zip › Supplementary S4.xlsx]

## Sheet: IVRGVVVAID
sequence	IVRGVVVAID			Spectra of the intensity of thioflavin T (ThT) fluorescence, pH 7.5	Spectra of the intensity of thioflavin T (ThT) fluorescence, pH 2.0
domain number	1
position	23-32 a.a.
				TEM for peptides fibrils
				50 mM TrisHCl, pH 7,5; 150 mM NaCl, 1 hour
				Main characteristics
				Long extended fibrils; single fibrils with a diameter of about 4-6 nm and a length of about 1.5 microns form bundles of different sizes; bundles can form clusters; rounded aggregates (40-60 nm) (spherulites); thin flexible prefibrils.

## Sheet: DEITVKVLKF
sequence	DEITVKVLKF			Spectra of the intensity of thioflavin T (ThT) fluorescence, pH 7.5	Spectra of the intensity of thioflavin T (ThT) fluorescence, pH 2.0
domain number	3
position	239-248 a.a.
				TEM for peptides fibrils
				50 mM TrisHCl, pH 7,5; 150 mM NaCl, 8 hours
				Main characteristics
				Long extended fibrils;single fibrils with a diameter of about 4 nm and a length of up to 2 μm form dense bundles of different diameters; bundles form clusters.

## Sheet: TDYGCFVEIE
sequence	TDYGCFVEIE			Spectra of the intensity of thioflavin T (ThT) fluorescence, pH 7.5	Spectra of the intensity of thioflavin T (ThT) fluorescence, pH 2.0
domain number	4
position	288-297 a.a.
				TEM for peptides fibrils	TEM for peptides fibrils
				50 mM TrisHCl, pH 7,5; 150 mM NaCl, 10 hours	20 % acetic acid, pH 2,0; 150 mM NaCl, 8 hours
				Main characteristics	Main characteristics
				Fibrils were not detected. Under these conditions, rounded particles with a diameter of about 10-14 nm are observed.	Long extended fibrils;single fibrils with a diameter of about 3 nm and a length of up to 150-400 nm form bundles of different diameters; bundles form clusters.

## Sheet: VVNVGDVVEV
sequence	VVNVGDVVEV			Spectra of the intensity of thioflavin T (ThT) fluorescence, pH 7.5	Spectra of the intensity of thioflavin T (ThT) fluorescence, pH 2.0
domain number	4
position	321-330 a.a.
				TEM for peptides fibrils
				50 mM TrisHCl, pH 7,5; 150 mM NaCl, 1 hour
				Main characteristics
				Long extended fibrils;single fibrils with diameter about 3-4 nm and a length of up to 2.5 μm form bundles; bundles form clusters.

## Sheet: DFGIFIGLDG
sequence	DFGIFIGLDG			Spectra of the intensity of thioflavin T (ThT) fluorescence, pH 7.5	Spectra of the intensity of thioflavin T (ThT) fluorescence, pH 2.0
domain number	5
position	376-385 a.a.
				TEM for peptides fibrils
				50 mM TrisHCl, pH 7,5; 150 mM NaCl, 8 hours
				Main characteristics
				Long extended fibrils;single fibrils with a diameter of about 5-6 nm and a length of up to 400 nm form dense bundles; some fibrils are twisted.

## Sheet: VHLSDISWNV
sequence	VHLSDISWNV			Spectra of the intensity of thioflavin T (ThT) fluorescence, pH 7.5	Spectra of the intensity of thioflavin T (ThT) fluorescence, pH 2.0
domain number	5
position	391-400 a.a.
				TEM for peptides fibrils
				50 mM TrisHCl, pH 7,5; 150 mM NaCl, 8 hours
				Main characteristics
				There are 2 types of polymers. The first type is dense bundles, assembled from 3-4 single fibrils with a diameter of about 3-4 nm (bundle diameter of about 12 nm), more than 1 micron in length. The second type is polymers in the form of tapes of different widths (20-50 nm) and lengths up to 500 nm. Both types form mixed polymer clusters. There are dense rounded aggregates (spherulites) with a dia…

## Sheet: EIAAVVLQVD
sequence	EIAAVVLQVD			Spectra of the intensity of thioflavin T (ThT) fluorescence, pH 7.5	Spectra of the intensity of thioflavin T (ThT) fluorescence, pH 2.0
domain number	5
position	414-423 a.a.
				TEM for peptides fibrils
				50 mM TrisHCl, pH 7,5; 150 mM NaCl, 8 hours
				Main characteristics
				Single ribbons with a diameter of about 20 nm and a length of up to 1 μm, the ribbons are composed of poorly visible single fibrils with a diameter of about 4 nm; there are rounded dense aggregates with a diameter of about 20 nm.
