# Supplementary material for: Amyloidogenic Propensities of Ribosomal S1 Proteins: Bioinformatics Screening and Experimental Checking
Source: Int J Mol Sci. 2020 Jul 22;21(15):5199. doi: 10.3390/ijms21155199 (PMC7432502; doi:10.3390/ijms21155199)
Supplement: Supplementary file 1 [file ijms-21-05199-s001.zip › Supplementary S5.xlsx]

## Sheet: VVEGTVVEVT
sequence	VVEGTVVEVT			Spectra of the intensity of thioflavin T (ThT) fluorescence, pH 7.5	Spectra of the intensity of thioflavin T (ThT) fluorescence, pH 2.0
domain number	3
position	211-220 a.a.
				TEM for peptides fibrils
				50 mM TrisHCl, pH 7,5; 150 mM NaCl, 5 hours
				Main characteristics
				Long extended fibrils; single fibrils with a diameter of about 3-4 nm and a length of about 2.5 microns form bundles or ribbons of different sizes; bundles can form clusters.

## Sheet: DFGVFVNLG
sequence	DFGVFVNLG			Spectra of the intensity of thioflavin T (ThT) fluorescence, pH 7.5	Spectra of the intensity of thioflavin T (ThT) fluorescence, pH 2.0
domain number	3
position	221-229 a.a.
				TEM for peptides fibrils
				50 mM TrisHCl, pH 7,5; 150 mM NaCl, 3 hours
				Main characteristics
				long extended fibrils; single fibrils with a diameter of about 3-4 nm and a length of up to 500 nm form bundles and ribbons of different diameters; ribbons are twisted with each other with different periods

## Sheet: VTDFGVFVEI
sequence	VTDFGVFVEI			Spectra of the intensity of thioflavin T (ThT) fluorescence, pH 7.5	Spectra of the intensity of thioflavin T (ThT) fluorescence, pH 2.0
domain number	5
position	391-400 a.a.
				TEM for peptides fibrils
				50 mM TrisHCl, pH 7,5; 150 mM NaCl, 5 hours
				Main characteristics
				Long extended fibrils;single fibrils with diameter about 4 nm and a length of up to 2.5 μm form bundles or ribbons; short protofibrils are found.

## Sheet: EMEVVVLNID
sequence	EMEVVVLNID			Spectra of the intensity of thioflavin T (ThT) fluorescence, pH 7.5	Spectra of the intensity of thioflavin T (ThT) fluorescence, pH 2.0
domain number	5
position	430-439 a.a.
				TEM for peptides fibrils	TEM for peptides fibrils
				50 mM TrisHCl, pH 7,5; 150 mM NaCl, 3 hours	20 % acetic acid, pH 2,0; 150 mM NaCl, 8 hours
				Main characteristics	Main characteristics
				Fibrils were not detected.	Polymers in the form of short films and/or ribbons up to 350 nm in length. Such polymers are constructed.
